# Supplementary material for: μ-Pyrazine-bis­[tetra­aqua­cadmium(II)] μ-pyrazine-bis­[tetra­acetato­cadmium(II)]
Source: Acta Crystallogr Sect E Struct Rep Online. 2008 Apr 30;64(Pt 5):m736–7. doi: 10.1107/S1600536808010994 (PMC2961302; doi:10.1107/S1600536808010994)
Supplement: Supplementary file 1 [file e-64-0m736-sup1.cif]

##############################################################################
###                                                                        ###
###        Electronic paper (Acta Crystallographica Section E)             ###
###                                                                        ###
##############################################################################
#                                                                            #
# This CIF contains the data in a paper accepted for publication in Acta     #
# Crystallographica Section E. It conforms to the requirements of Notes      #
# for Authors for Section E, and has been peer reviewed under the auspices   #
# of the IUCr Commission on Journals.                                        #
#                                                                            #
# Full details of the Crystallographic Information File format               #
# are given in the paper "The Crystallographic Information File (CIF):       #
# a New Standard Archive File for Crystallography" by S. R. Hall, F. H.      #
# Allen and I. D. Brown [Acta Cryst. (1991), A47, 655-685].                  #
#                                                                            #
# The current version of the core CIF dictionary is obtainable from          #
# ftp://ftp.iucr.org/pub/cif_core.dic. The current version number is 2.4.    #
#                                                                            #
# Software is freely available for graphical display of the structure(s) in  #
# this CIF.  For information consult the CIF home page http://www.iucr.org/  #
# cif/home.html                                                              #
#                                                                            #
# This file may be used for bona fide research purposes within the           #
# scientific community so long as proper attribution is given to the journal # 
# article from which it was obtained.                                        #
#                                                                            #
##############################################################################
                                             
data_global
_audit_creation_method     'form.cif (version 2.0)'
_journal_data_validation_number     ?
_journal_date_recd_electronic     2008-03-31
_journal_date_accepted     2008-04-19
_journal_name_full     'Acta Crystallographica, Section E'
_journal_year     2008
_journal_volume     64
_journal_issue      5
_journal_page_first     m736
_journal_page_last     m737
_journal_paper_category     QM
_journal_coeditor_code     CI2576
_publ_contact_author_name     'Prof. Fun Hoong Kun'
_publ_contact_author_address
;
      X-ray Crystallography Unit
      School of Physics
      Universiti Sains Malaysia
      11800 USM, Penang
      MALAYSIA
;
_publ_contact_author_email     hkfun@usm.my
_publ_contact_author_fax     '6 04 6579150'
_publ_contact_author_phone     '6 04 6577888  Ext. 3690'
_publ_section_title
;
\m-Pyrazine-bis[tetraaquacadmium(II)]
\m-pyrazine-bis[tetraacetatocadmium(II)]
;
loop_
    _publ_author_name
    _publ_author_footnote
    _publ_author_address
    'Hoong-Kun Fun' ?
;     X-ray Crystallography Unit
      School of Physics
      Universiti Sains Malaysia
      11800 USM, Penang
      Malaysia
;
    'Suchada Chantrapromma'
;
      Additional correspondence author, e-mail: suchada.c@psu.ac.th.
;
;     Department of Chemistry
      Faculty of Science
      Prince of Songkla University
      Hat-Yai, Songkhla 90112
      Thailand
;
    'Farzin Marandi' ?
;     Department of Science
      Payame Noor University
      Zanjan
      Iran
;
data_I
_audit_creation_method     SHELXL-97
_chemical_name_systematic
;
\m-Pyrazine-bis[tetraaquacadmium(II)]
\m-pyrazine-bis[tetraacetatocadmium(II)]
;
_chemical_name_common
;
;
_chemical_formula_moiety     'C4 H20 Cd2 N2 O8 4+, C20 H28 Cd2 N2 O16 4-'
_chemical_formula_sum     'C24 H48 Cd4 N4 O24'
_chemical_formula_iupac
                         '[Cd2 (C4 H4 N2) (H2 O)8] [Cd2 (C2 H3 O2)8 (C4 H4 N2)]'
_chemical_formula_weight     1226.26
_chemical_melting_point     ?
_symmetry_cell_setting     Tetragonal
_symmetry_space_group_name_H-M     'I 4/m c m'
_symmetry_space_group_name_Hall     '-I 4 2c'
loop_
    _symmetry_equiv_pos_as_xyz
    'x, y, z'
    '-y, x, z'
    '-x, -y, z'
    'y, -x, z'
    'x, -y, -z+1/2'
    'y, x, -z+1/2'
    '-x, y, -z+1/2'
    '-y, -x, -z+1/2'
    'x+1/2, y+1/2, z+1/2'
    '-y+1/2, x+1/2, z+1/2'
    '-x+1/2, -y+1/2, z+1/2'
    'y+1/2, -x+1/2, z+1/2'
    'x+1/2, -y+1/2, -z+1'
    'y+1/2, x+1/2, -z+1'
    '-x+1/2, y+1/2, -z+1'
    '-y+1/2, -x+1/2, -z+1'
    '-x, -y, -z'
    'y, -x, -z'
    'x, y, -z'
    '-y, x, -z'
    '-x, y, z-1/2'
    '-y, -x, z-1/2'
    'x, -y, z-1/2'
    'y, x, z-1/2'
    '-x+1/2, -y+1/2, -z+1/2'
    'y+1/2, -x+1/2, -z+1/2'
    'x+1/2, y+1/2, -z+1/2'
    '-y+1/2, x+1/2, -z+1/2'
    '-x+1/2, y+1/2, z'
    '-y+1/2, -x+1/2, z'
    'x+1/2, -y+1/2, z'
    'y+1/2, x+1/2, z'
_cell_length_a     16.7103(4)
_cell_length_b     16.7103(4)
_cell_length_c     7.3533(2)
_cell_angle_alpha     90.00
_cell_angle_beta     90.00
_cell_angle_gamma     90.00
_cell_volume     2053.29(9)
_cell_formula_units_Z     2
_cell_measurement_reflns_used     1246
_cell_measurement_theta_min     1.72
_cell_measurement_theta_max     34.98
_cell_measurement_temperature     100.00(10)
_exptl_crystal_description     Needle
_exptl_crystal_colour     Colourless
_exptl_crystal_size_max     0.58
_exptl_crystal_size_mid     0.08
_exptl_crystal_size_min     0.05
_exptl_crystal_density_diffrn     1.983
_exptl_crystal_density_meas     ?
_exptl_crystal_density_method     'not measured'
_exptl_crystal_F_000     1208
_exptl_absorpt_coefficient_mu     2.132
_exptl_absorpt_correction_type     multi-scan
_exptl_absorpt_process_details     '(SADABS; Bruker, 2005)'
_exptl_absorpt_correction_T_min     0.3711
_exptl_absorpt_correction_T_max     0.8954
_exptl_special_details
;
The data was collected with the Oxford Cyrosystem Cobra low-temperature
attachment.
;
_diffrn_ambient_temperature     100.00(10)
_diffrn_radiation_type     MoK\a
_diffrn_radiation_wavelength     0.71073
_diffrn_radiation_source     'fine-focus sealed tube'
_diffrn_radiation_monochromator     graphite
_diffrn_measurement_device_type
;
Bruker SMART APEXII CCD area-detector
;
_diffrn_measurement_method     \w
_diffrn_detector_area_resol_mean     8.33
_diffrn_reflns_number     12617
_diffrn_reflns_av_R_equivalents     0.0374
_diffrn_reflns_av_sigmaI/netI     0.0199
_diffrn_reflns_theta_min     1.72
_diffrn_reflns_theta_max     34.98
_diffrn_reflns_theta_full     34.98
_diffrn_measured_fraction_theta_max     0.999
_diffrn_measured_fraction_theta_full     0.999
_diffrn_reflns_limit_h_min     -26
_diffrn_reflns_limit_h_max     26
_diffrn_reflns_limit_k_min     -26
_diffrn_reflns_limit_k_max     26
_diffrn_reflns_limit_l_min     -11
_diffrn_reflns_limit_l_max     11
_diffrn_standards_number     0
_diffrn_standards_interval_count     .
_diffrn_standards_interval_time     .
_diffrn_standards_decay_%     ?
_refine_special_details
;
Refinement of <i>F</i>^2^ against ALL reflections. The weighted <i>R</i>-factor
<i>wR</i> and goodness of fit <i>S</i> are based on <i>F</i>^2^, conventional
<i>R</i>-factors <i>R</i> are based on <i>F</i>, with <i>F</i> set to zero for
negative <i>F</i>^2^. The threshold expression of <i>F</i>^2^ >
\s(<i>F</i>^2^) is used only for calculating <i>R</i>-factors(gt) <i>etc</i>.
and is not relevant to the choice of reflections for refinement.
<i>R</i>-factors based on <i>F</i>^2^ are statistically about twice as large
as those based on <i>F</i>, and <i>R</i>- factors based on ALL data will be
even larger.
;
_reflns_number_total     1246
_reflns_number_gt     1145
_reflns_threshold_expression     I>2\s(I)
_refine_ls_structure_factor_coef     Fsqd
_refine_ls_matrix_type     full
_refine_ls_R_factor_all     0.0189
_refine_ls_R_factor_gt     0.0158
_refine_ls_wR_factor_gt     0.0325
_refine_ls_wR_factor_ref     0.0336
_refine_ls_goodness_of_fit_ref     1.062
_refine_ls_restrained_S_all     1.061
_refine_ls_number_reflns     1246
_refine_ls_number_parameters     73
_refine_ls_number_restraints     2
_refine_ls_hydrogen_treatment     mixed
_refine_ls_weighting_scheme     calc
_refine_ls_weighting_details
         'calc w=1/[\s^2^(Fo^2^)+(0.0089P)^2^+1.5621P] where P=(Fo^2^+2Fc^2^)/3'
_atom_sites_solution_hydrogens     geom
_atom_sites_solution_primary     direct
_atom_sites_solution_secondary     difmap
_refine_ls_shift/su_max     0.002
_refine_ls_shift/su_mean     0.000
_refine_diff_density_max     0.588
_refine_diff_density_min     -0.436
_refine_ls_extinction_method     none
_refine_ls_extinction_coef     ?
loop_
    _atom_type_symbol
    _atom_type_description
    _atom_type_scat_dispersion_real
    _atom_type_scat_dispersion_imag
    _atom_type_scat_source
    'C' 'C' 0.0033 0.0016
                         'International Tables Vol C Tables 4.2.6.8 and 6.1.1.4'
    'H' 'H' 0.0000 0.0000
                         'International Tables Vol C Tables 4.2.6.8 and 6.1.1.4'
    'N' 'N' 0.0061 0.0033
                         'International Tables Vol C Tables 4.2.6.8 and 6.1.1.4'
    'O' 'O' 0.0106 0.0060
                         'International Tables Vol C Tables 4.2.6.8 and 6.1.1.4'
    'Cd' 'Cd' -0.8075 1.2024
                         'International Tables Vol C Tables 4.2.6.8 and 6.1.1.4'
_computing_data_collection     'APEX2 (Bruker, 2005)'
_computing_cell_refinement     'APEX2 (Bruker, 2005)'
_computing_data_reduction     'SAINT (Bruker, 2005)'
_computing_structure_solution     'SHELXTL (Sheldrick, 2008)'
_computing_structure_refinement     'SHELXTL (Sheldrick, 2008)'
_computing_molecular_graphics     'SHELXTL (Sheldrick, 2008)'
_computing_publication_material
;
SHELXTL (Sheldrick, 2008) and PLATON (Spek, 2003)
;
loop_
    _atom_site_type_symbol
    _atom_site_label
    _atom_site_fract_x
    _atom_site_fract_y
    _atom_site_fract_z
    _atom_site_U_iso_or_equiv
    _atom_site_adp_type
    _atom_site_calc_flag
    _atom_site_refinement_flags
    _atom_site_occupancy
    _atom_site_disorder_assembly
    _atom_site_disorder_group
    Cd Cd1 0.158218(5) 0.341782(5) 0.0000 0.01214(4) Uani d S 1 . .
    O O1 0.16811(7) 0.21686(8) 0.1438(2) 0.0156(2) Uani d P 0.50 A 1
    O O2 0.04830(8) 0.27097(9) 0.1708(2) 0.0183(3) Uani d P 0.50 A 1
    C C2 0.09773(11) 0.21621(11) 0.2069(3) 0.0144(3) Uani d P 0.50 A 1
    C C3 0.07138(12) 0.14714(12) 0.3238(3) 0.0212(4) Uani d P 0.50 A 1
    H H3A 0.0344 0.1659 0.4142 0.036(9) Uiso calc PR 0.50 A 1
    H H3B 0.1172 0.1240 0.3825 0.038(8) Uiso calc PR 0.50 A 1
    H H3C 0.0458 0.1075 0.2493 0.031(8) Uiso calc PR 0.50 A 1
    O O1W 0.11198(8) 0.28563(8) 0.2621(2) 0.0170(3) Uani d PD 0.50 A 2
    H H1W1 0.0654(4) 0.2746(17) 0.262(4) 0.020(7) Uiso d PD 0.50 B 2
    H H2W1 0.1447(16) 0.2523(16) 0.287(5) 0.055(11) Uiso d PD 0.50 C 2
    N N1 0.05890(6) 0.44110(6) 0.0000 0.0131(3) Uani d S 1 A .
    C C1 -0.01905(7) 0.42237(7) 0.0000 0.0144(2) Uani d S 1 . .
    H H1A -0.0354 0.3673 0.0000 0.017 Uiso d SR 1 A .
loop_
    _atom_site_aniso_label
    _atom_site_aniso_U_11
    _atom_site_aniso_U_22
    _atom_site_aniso_U_33
    _atom_site_aniso_U_12
    _atom_site_aniso_U_13
    _atom_site_aniso_U_23
    Cd1 0.00955(4) 0.00955(4) 0.01731(7) 0.00080(4) 0.000 0.000
    O1 0.0119(5) 0.0133(5) 0.0216(7) 0.0003(4) 0.0008(5) 0.0015(5)
    O2 0.0137(6) 0.0151(6) 0.0260(8) 0.0028(5) 0.0007(6) 0.0037(5)
    C2 0.0131(7) 0.0118(7) 0.0181(8) -0.0016(5) -0.0025(6) 0.0004(6)
    C3 0.0189(9) 0.0195(9) 0.0251(10) -0.0014(7) 0.0006(7) 0.0074(8)
    O1W 0.0121(5) 0.0156(6) 0.0233(7) 0.0022(5) 0.0023(5) 0.0030(5)
    N1 0.0119(4) 0.0119(4) 0.0155(7) 0.0010(5) 0.000 0.000
    C1 0.0122(5) 0.0113(5) 0.0196(6) 0.0004(4) 0.000 0.000
_geom_special_details
;
All e.s.d.'s (except the e.s.d. in the dihedral angle between two l.s. planes)
are estimated using the full covariance matrix. The cell e.s.d.'s are taken
into account individually in the estimation of e.s.d.'s in distances, angles
and torsion angles; correlations between e.s.d.'s in cell parameters are only
used when they are defined by crystal symmetry. An approximate (isotropic)
treatment of cell e.s.d.'s is used for estimating e.s.d.'s involving l.s.
planes.
;
loop_
    _geom_bond_atom_site_label_1
    _geom_bond_atom_site_label_2
    _geom_bond_site_symmetry_2
    _geom_bond_distance
    _geom_bond_publ_flag
    Cd1 O1W . 2.2782(15) ?
    Cd1 O1W 30 2.2783(15) ?
    Cd1 O1W 16_554 2.2783(15) ?
    Cd1 O1W 19 2.2783(15) ?
    Cd1 O1 . 2.3458(14) ?
    Cd1 O1 30 2.3458(14) ?
    Cd1 O1 16_554 2.3458(14) ?
    Cd1 O1 19 2.3458(14) ?
    Cd1 N1 . 2.3470(15) ?
    Cd1 O2 30 2.5200(14) ?
    Cd1 O2 16_554 2.5200(14) ?
    Cd1 O2 . 2.5200(14) ?
    O1 C2 . 1.264(2) ?
    O2 C2 . 1.261(2) ?
    C2 C3 . 1.505(3) ?
    C3 H3A . 0.96 ?
    C3 H3B . 0.96 ?
    C3 H3C . 0.96 ?
    O1W H1W1 . 0.8000(10)
                        ?
    O1W H2W1 . 0.8000(10)
                        ?
    N1 C1 30 1.3396(15) ?
    N1 C1 . 1.3397(15) ?
    C1 C1 14_454 1.384(2) ?
    C1 H1A . 0.96 ?
loop_
    _geom_angle_atom_site_label_1
    _geom_angle_atom_site_label_2
    _geom_angle_atom_site_label_3
    _geom_angle_site_symmetry_1
    _geom_angle_site_symmetry_3
    _geom_angle
    _geom_angle_publ_flag
    O1W Cd1 O1W . 30 64.15(8) ?
    O1W Cd1 O1W . 16_554 174.10(7) ?
    O1W Cd1 O1W 30 16_554 115.52(8) ?
    O1W Cd1 O1W . 19 115.51(8) ?
    O1W Cd1 O1W 30 19 174.10(7) ?
    O1W Cd1 O1W 16_554 19 64.15(8) ?
    O1 Cd1 O1 . 30 70.82(6) ?
    O1 Cd1 O1 . 16_554 94.46(6) ?
    O1 Cd1 O1 30 16_554 53.57(7) ?
    O1 Cd1 O1 . 19 53.57(7) ?
    O1 Cd1 O1 30 19 94.46(6) ?
    O1 Cd1 O1 16_554 19 70.82(6) ?
    O1W Cd1 N1 . . 92.95(3) ?
    O1W Cd1 N1 30 . 92.95(3) ?
    O1W Cd1 N1 16_554 . 92.95(3) ?
    O1W Cd1 N1 19 . 92.95(3) ?
    O1 Cd1 N1 . . 132.77(3) ?
    O1 Cd1 N1 30 . 132.77(3) ?
    O1 Cd1 N1 16_554 . 132.77(3) ?
    O1 Cd1 N1 19 . 132.77(3) ?
    O1 Cd1 O2 . 30 113.02(5) ?
    O1 Cd1 O2 30 30 53.77(4) ?
    O1 Cd1 O2 16_554 30 81.84(5) ?
    O1 Cd1 O2 19 30 147.15(4) ?
    N1 Cd1 O2 . 30 79.43(3) ?
    O1 Cd1 O2 . 16_554 147.15(4) ?
    O1 Cd1 O2 30 16_554 81.84(5) ?
    O1 Cd1 O2 16_554 16_554 53.77(4) ?
    O1 Cd1 O2 19 16_554 113.02(5) ?
    N1 Cd1 O2 . 16_554 79.43(3) ?
    O2 Cd1 O2 30 16_554 59.77(8) ?
    O1 Cd1 O2 . . 53.77(4) ?
    O1 Cd1 O2 30 . 113.02(5) ?
    O1 Cd1 O2 16_554 . 147.15(4) ?
    O1 Cd1 O2 19 . 81.84(5) ?
    N1 Cd1 O2 . . 79.43(3) ?
    O2 Cd1 O2 30 . 115.86(8) ?
    O2 Cd1 O2 16_554 . 158.87(6) ?
    C2 O1 Cd1 . . 96.17(11) ?
    C2 O2 Cd1 . . 88.18(11) ?
    O2 C2 O1 . . 121.73(17) ?
    O2 C2 C3 . . 119.02(16) ?
    O1 C2 C3 . . 119.23(16) ?
    Cd1 O1W H1W1 . . 115(2) ?
    Cd1 O1W H2W1 . . 104(3) ?
    H1W1 O1W H2W1 . . 120(3) ?
    C1 N1 C1 30 . 117.01(15) ?
    C1 N1 Cd1 30 . 121.49(8) ?
    C1 N1 Cd1 . . 121.49(8) ?
    N1 C1 C1 . 14_454 121.50(8) ?
    N1 C1 H1A . . 120.0 ?
    C1 C1 H1A 14_454 . 118.5 ?
loop_
    _geom_torsion_atom_site_label_1
    _geom_torsion_atom_site_label_2
    _geom_torsion_atom_site_label_3
    _geom_torsion_atom_site_label_4
    _geom_torsion_site_symmetry_1
    _geom_torsion_site_symmetry_2
    _geom_torsion_site_symmetry_3
    _geom_torsion_site_symmetry_4
    _geom_torsion
    _geom_torsion_publ_flag
    O1 Cd1 O1 C2 30 . . . 137.93(10) ?
    O1 Cd1 O1 C2 16_554 . . . -173.19(14) ?
    O1 Cd1 O1 C2 19 . . . -111.03(11) ?
    N1 Cd1 O1 C2 . . . . 6.81(14) ?
    O2 Cd1 O1 C2 30 . . . 103.79(12) ?
    O2 Cd1 O1 C2 16_554 . . . 173.28(11) ?
    O2 Cd1 O1 C2 . . . . -2.25(11) ?
    O1 Cd1 O2 C2 . . . . 2.24(11) ?
    O1 Cd1 O2 C2 30 . . . -38.85(13) ?
    O1 Cd1 O2 C2 16_554 . . . 19.05(17) ?
    O1 Cd1 O2 C2 19 . . . 52.55(12) ?
    N1 Cd1 O2 C2 . . . . -171.01(12) ?
    O2 Cd1 O2 C2 30 . . . -98.33(12) ?
    O2 Cd1 O2 C2 16_554 . . . -171.01(12) ?
    Cd1 O2 C2 O1 . . . . -3.94(19) ?
    Cd1 O2 C2 C3 . . . . 177.83(17) ?
    Cd1 O1 C2 O2 . . . . 4.3(2) ?
    Cd1 O1 C2 C3 . . . . -177.52(16) ?
    O1W Cd1 N1 C1 . . . 30 122.12(4) ?
    O1W Cd1 N1 C1 30 . . 30 57.88(4) ?
    O1W Cd1 N1 C1 16_554 . . 30 -57.88(4) ?
    O1W Cd1 N1 C1 19 . . 30 -122.12(4) ?
    O1 Cd1 N1 C1 . . . 30 142.13(5) ?
    O1 Cd1 N1 C1 30 . . 30 37.87(5) ?
    O1 Cd1 N1 C1 16_554 . . 30 -37.87(5) ?
    O1 Cd1 N1 C1 19 . . 30 -142.13(5) ?
    O2 Cd1 N1 C1 30 . . 30 30.46(4) ?
    O2 Cd1 N1 C1 16_554 . . 30 -30.46(4) ?
    O2 Cd1 N1 C1 . . . 30 149.54(4) ?
    O1W Cd1 N1 C1 . . . . -57.88(4) ?
    O1W Cd1 N1 C1 30 . . . -122.12(4) ?
    O1W Cd1 N1 C1 16_554 . . . 122.12(4) ?
    O1W Cd1 N1 C1 19 . . . 57.88(4) ?
    O1 Cd1 N1 C1 . . . . -37.87(5) ?
    O1 Cd1 N1 C1 30 . . . -142.13(5) ?
    O1 Cd1 N1 C1 16_554 . . . 142.13(5) ?
    O1 Cd1 N1 C1 19 . . . 37.87(5) ?
    O2 Cd1 N1 C1 30 . . . -149.54(4) ?
    O2 Cd1 N1 C1 16_554 . . . 149.54(4) ?
    O2 Cd1 N1 C1 . . . . -30.46(4) ?
    C1 N1 C1 C1 30 . . 14_454 0.0 ?
    Cd1 N1 C1 C1 . . . 14_454 180.0 ?
loop_
    _geom_hbond_atom_site_label_D
    _geom_hbond_atom_site_label_H
    _geom_hbond_atom_site_label_A
    _geom_hbond_site_symmetry_A
    _geom_hbond_distance_DH
    _geom_hbond_distance_HA
    _geom_hbond_distance_DA
    _geom_hbond_angle_DHA
    _geom_hbond_publ_flag
    C1 H1A O2 1_555 0.96 2.47 3.0405(18) 118 y
    C1 H1A O1W 7_555 0.96 2.56 3.2700(17) 131 y
    C1 H1A O2 19_555 0.96 2.47 3.0405(18) 118 y
    C1 H1A O1W 21_555 0.96 2.56 3.2700(17) 131 y
