# Supplementary material for: μ-Pyrazine-bis­[tetra­aqua­cadmium(II)] μ-pyrazine-bis­[tetra­acetato­cadmium(II)]
Source: Acta Crystallogr Sect E Struct Rep Online. 2008 Apr 30;64(Pt 5):m736–7. doi: 10.1107/S1600536808010994 (PMC2961302; doi:10.1107/S1600536808010994)
Supplement: Supplementary file 2 [file e-64-0m736-Isup2.hkl]

# 
# h,k,l, Fc-squared, Fo-squared, sigma(Fo-squared) and status flag 
# 
data_I
_shelx_title ' K2am in I4/mcm (100K)' 
_shelx_refln_list_code          4 
_shelx_F_calc_maximum      320.28 
_exptl_crystal_F_000      1208.00 
_reflns_d_resolution_high  0.6199 
 
loop_ 
 _symmetry_equiv_pos_as_xyz 
 'x, y, z' 
 '-y, x, z' 
 '-x, -y, z' 
 'y, -x, z' 
 'x, -y, -z+1/2' 
 'y, x, -z+1/2' 
 '-x, y, -z+1/2' 
 '-y, -x, -z+1/2' 
 'x+1/2, y+1/2, z+1/2' 
 '-y+1/2, x+1/2, z+1/2' 
 '-x+1/2, -y+1/2, z+1/2' 
 'y+1/2, -x+1/2, z+1/2' 
 'x+1/2, -y+1/2, -z+1' 
 'y+1/2, x+1/2, -z+1' 
 '-x+1/2, y+1/2, -z+1' 
 '-y+1/2, -x+1/2, -z+1' 
 '-x, -y, -z' 
 'y, -x, -z' 
 'x, y, -z' 
 '-y, x, -z' 
 '-x, y, z-1/2' 
 '-y, -x, z-1/2' 
 'x, -y, z-1/2' 
 'y, x, z-1/2' 
 '-x+1/2, -y+1/2, -z+1/2' 
 'y+1/2, -x+1/2, -z+1/2' 
 'x+1/2, y+1/2, -z+1/2' 
 '-y+1/2, x+1/2, -z+1/2' 
 '-x+1/2, y+1/2, z' 
 '-y+1/2, -x+1/2, z' 
 'x+1/2, -y+1/2, z' 
 'y+1/2, x+1/2, z' 
 
_cell_length_a    16.7103 
_cell_length_b    16.7103 
_cell_length_c     7.3533 
_cell_angle_alpha  90.000 
_cell_angle_beta   90.000 
_cell_angle_gamma  90.000 
 
_shelx_F_squared_multiplier     1.000 
 
loop_ 
 _refln_index_h 
 _refln_index_k 
 _refln_index_l 
 _refln_F_squared_calc 
 _refln_F_squared_meas 
 _refln_F_squared_sigma 
 _refln_observed_status 
   1   1   0    33301.61    32336.53    697.81 o 
   0   2   0    34607.13    36543.35    957.37 o 
   2   2   0      665.28      601.64     29.45 o 
   1   3   0     9243.55     9276.42    136.54 o 
   3   3   0    85602.59    82742.98   1774.49 o 
   0   4   0    40025.52    39825.26    861.44 o 
   2   4   0    33258.43    32952.84    506.55 o 
   4   4   0      937.87      915.33     37.24 o 
   1   5   0     4475.67     4866.80     79.45 o 
   3   5   0     3059.28     2791.20     52.50 o 
   5   5   0     7357.10     7949.05    195.28 o 
   0   6   0    30332.82    30366.34    668.58 o 
   2   6   0    19088.86    20173.91    319.05 o 
   4   6   0    36795.08    36602.50    567.96 o 
   6   6   0    40351.27    39092.25    823.65 o 
   1   7   0     2675.83     2571.35     51.06 o 
   3   7   0    95656.18    97026.88   1611.45 o 
   5   7   0     3783.07     3784.61     74.05 o 
   7   7   0    41623.68    42207.19    773.08 o 
   0   8   0     5365.61     5308.27    145.34 o 
   2   8   0      706.55      704.21     25.75 o 
   4   8   0       68.31       53.31     11.49 o 
   6   8   0     1098.04     1060.92     47.79 o 
   8   8   0      906.93      943.67     40.66 o 
   1   9   0    10510.32    11015.49    165.33 o 
   3   9   0    48046.02    48155.77    675.54 o 
   5   9   0     3731.98     3748.84     66.77 o 
   7   9   0    32546.45    32552.60    429.22 o 
   9   9   0    35355.03    34271.34    641.96 o 
   0  10   0    47815.54    46612.55   1286.09 o 
   2  10   0     4471.08     4089.15     79.87 o 
   4  10   0    10263.81     9452.87    150.10 o 
   6  10   0    23476.21    23308.91    340.07 o 
   8  10   0     1159.77     1248.32     40.66 o 
  10  10   0    35941.33    35517.18    668.20 o 
   1  11   0      731.61      889.20     40.51 o 
   3  11   0      209.39      193.99     14.36 o 
   5  11   0      796.72      853.00     28.54 o 
   7  11   0     1761.43     1788.78     71.15 o 
   9  11   0      318.22      332.05     25.60 o 
  11  11   0     4780.28     4690.91    127.21 o 
   0  12   0    17293.29    17947.28    316.84 o 
   2  12   0     2963.88     3176.87     52.53 o 
   4  12   0     5287.39     5338.01     81.97 o 
   6  12   0    29836.85    29928.87    385.86 o 
   8  12   0      303.82      298.52     18.79 o 
  10  12   0    15621.63    15102.22    219.19 o 
  12  12   0     7809.21     7830.73    208.63 o 
   1  13   0    12331.79    12230.92    154.62 o 
   3  13   0    14600.09    14481.93    179.59 o 
   5  13   0      877.05      909.75     37.11 o 
   7  13   0    25053.10    24882.92    328.46 o 
   9  13   0    26164.28    25516.23    350.93 o 
  11  13   0        0.15       45.32     12.63 o 
  13  13   0     7745.76     7655.09    184.10 o 
   0  14   0     7458.94     7508.82    140.67 o 
   2  14   0     1952.37     1867.91     38.11 o 
   4  14   0     7454.86     7176.43    107.13 o 
   6  14   0     2581.73     2567.06     69.52 o 
   8  14   0       39.66       48.90     12.67 o 
  10  14   0     1829.71     1808.51     76.06 o 
  12  14   0     3526.15     3541.36     75.09 o 
  14  14   0      803.10      892.43     54.53 o 
   1  15   0     4782.28     4766.49     75.50 o 
   3  15   0    13601.98    13588.56    182.47 o 
   5  15   0       56.93       73.13     13.21 o 
   7  15   0    11298.30    10975.25    184.94 o 
   9  15   0    14529.04    14064.67    211.36 o 
  11  15   0       50.25       57.37     15.22 o 
  13  15   0     7498.42     7705.41    142.94 o 
  15  15   0     3621.36     3772.48    129.88 o 
   0  16   0    44276.08    44305.88    854.61 o 
   2  16   0     5147.21     5064.81     80.71 o 
   4  16   0    15307.86    15879.43    211.62 o 
   6  16   0    17632.15    17466.58    274.71 o 
   8  16   0      292.92      276.27     22.83 o 
  10  16   0     9389.32     9342.18    153.95 o 
  12  16   0    11973.50    11914.28    200.56 o 
  14  16   0      118.15      123.27     19.67 o 
  16  16   0    15032.83    15140.78    334.09 o 
   1  17   0       86.89       90.80     18.26 o 
   3  17   0     3276.18     3117.59     78.03 o 
   5  17   0       36.99       25.66     15.88 o 
   7  17   0     5853.26     5934.39    129.44 o 
   9  17   0      672.23      653.94     34.66 o 
  11  17   0      265.37      245.77     31.72 o 
  13  17   0     1073.50     1111.00     80.84 o 
  15  17   0     1112.35     1199.67     57.94 o 
  17  17   0      431.19      439.58     68.24 o 
   0  18   0    21129.30    21253.66    444.45 o 
   2  18   0     4262.68     4234.87     97.57 o 
   4  18   0     2335.31     2242.11     66.31 o 
   6  18   0     3254.34     3042.81    142.77 o 
   8  18   0      339.08      331.48     26.22 o 
  10  18   0     3718.63     3790.45     83.35 o 
  12  18   0      859.36      760.00     47.51 o 
  14  18   0      287.85      279.99     29.08 o 
  16  18   0     5587.25     5735.62    129.74 o 
  18  18   0     5000.61     5639.89    379.65 o 
   1  19   0     3587.71     3476.02    137.39 o 
   3  19   0    21865.48    22005.71    537.70 o 
   5  19   0      763.02      823.59     54.11 o 
   7  19   0     9590.65     9324.88    167.68 o 
   9  19   0     9116.64     9090.33    172.58 o 
  11  19   0      793.39      818.40     42.80 o 
  13  19   0    10230.01    10280.17    184.61 o 
  15  19   0     4070.85     4088.79    103.80 o 
  17  19   0      409.67      278.56     92.40 o 
  19  19   0     8179.94     7734.21    476.98 o 
   0  20   0     2197.42     2017.26    133.64 o 
   2  20   0     2312.66     2435.07    117.05 o 
   4  20   0      859.81      913.93     67.59 o 
   6  20   0     1800.64     1842.73    102.80 o 
   8  20   0       69.66       79.19     20.69 o 
  10  20   0     2396.37     2508.57     73.79 o 
  12  20   0     1642.61     1712.37     69.77 o 
  14  20   0      377.21      393.02     48.05 o 
  16  20   0     1509.68     1421.89    112.91 o 
  18  20   0     1264.91     1312.07    140.01 o 
   1  21   0     1122.24     1002.12     66.74 o 
   3  21   0     1148.77     1174.19    161.26 o 
   5  21   0        1.95       16.39     29.90 o 
   7  21   0     1113.48     1068.55     57.88 o 
   9  21   0     1069.69     1090.33     49.18 o 
  11  21   0       21.35        9.84     21.39 o 
  13  21   0     1061.86      975.74     67.56 o 
  15  21   0       24.70       45.24     54.45 o 
   0  22   0    15025.32    14002.18    464.16 o 
   2  22   0     2111.35     1918.23    148.19 o 
   4  22   0     7462.66     7408.43    210.38 o 
   6  22   0    11527.95    11673.55    341.81 o 
   8  22   0      115.14       68.36     28.97 o 
  10  22   0     6150.63     6295.72    163.65 o 
  12  22   0     6194.85     6620.98    186.03 o 
  14  22   0     1200.82     1427.75    117.00 o 
   1  23   0     2353.00     2276.22    131.08 o 
   3  23   0     5908.48     6126.54    219.80 o 
   5  23   0      657.73      541.99     54.41 o 
   7  23   0      977.32      815.30     58.35 o 
   9  23   0     3955.85     4099.82    126.75 o 
  11  23   0       28.25       71.41     52.36 o 
  13  23   0     3462.97     3066.90    269.85 o 
   0  24   0      519.92      323.27    120.69 o 
   2  24   0      846.90      840.97     91.93 o 
   4  24   0      330.65      365.83     63.14 o 
   6  24   0     1595.30     1622.13     87.99 o 
   8  24   0      688.47      578.50     59.60 o 
  10  24   0       64.65        1.58     43.62 o 
  12  24   0      336.57      333.33     79.38 o 
   1  25   0     2573.53     2525.67    203.50 o 
   3  25   0     9594.91     9698.42    297.95 o 
   5  25   0     1715.61     1786.72    108.41 o 
   7  25   0     5710.03     5626.54    171.31 o 
   9  25   0     4105.96     4268.99    170.98 o 
   0  26   0     2952.63     2599.84    303.76 o 
   2  26   0      421.26      375.63     61.51 o 
   4  26   0      984.32      976.02    140.76 o 
   6  26   0     6305.47     6284.22    594.36 o 
   1   2   1    89168.89    86909.81    975.59 o 
   2   3   1      653.11      662.27     13.15 o 
   1   4   1    39681.27    39735.50    412.85 o 
   3   4   1     2109.58     2104.84     27.54 o 
   2   5   1    41639.60    40388.91    406.34 o 
   4   5   1    43930.57    44006.36    461.42 o 
   1   6   1     8828.29     9033.60    102.07 o 
   3   6   1     1163.39     1178.13     22.12 o 
   5   6   1    20816.13    21024.91    259.88 o 
   2   7   1    20872.47    20642.25    240.94 o 
   4   7   1    17356.33    17651.64    217.48 o 
   6   7   1     2271.66     2322.22     36.82 o 
   1   8   1    71081.39    71649.34    739.38 o 
   3   8   1      318.65      278.26     11.10 o 
   5   8   1    60140.39    59851.29    586.28 o 
   7   8   1    22884.19    22773.80    226.48 o 
   2   9   1     6137.31     5951.85     69.27 o 
   4   9   1     9305.94     9411.48     95.64 o 
   6   9   1      213.37      220.05     12.81 o 
   8   9   1    11149.02    11011.44    117.97 o 
   1  10   1    18148.71    18896.84    202.65 o 
   3  10   1      413.25      484.29     13.92 o 
   5  10   1    11138.63    11158.96    107.66 o 
   7  10   1     2816.37     2750.49     37.24 o 
   9  10   1       72.09       96.75      9.11 o 
   2  11   1    45374.48    45775.84    391.17 o 
   4  11   1    16705.37    16939.09    149.14 o 
   6  11   1     4620.20     4635.88     50.63 o 
   8  11   1    32917.45    32771.35    279.21 o 
  10  11   1    10898.65    10688.95    103.51 o 
   1  12   1    12713.01    12936.96    113.58 o 
   3  12   1     3021.61     2931.93     34.81 o 
   5  12   1     4616.26     4664.40     51.07 o 
   7  12   1     5084.46     5041.63     55.36 o 
   9  12   1      812.51      902.50     21.10 o 
  11  12   1    14393.46    13921.99    138.85 o 
   2  13   1      414.67      460.56     19.09 o 
   4  13   1     2630.02     2608.78     37.95 o 
   6  13   1     2694.88     2540.17     35.53 o 
   8  13   1     5435.69     5354.82     61.05 o 
  10  13   1      283.76      292.50     15.01 o 
  12  13   1       84.04      103.66     12.46 o 
   1  14   1    21262.78    21555.10    178.54 o 
   3  14   1       66.43       80.85      9.53 o 
   5  14   1    31472.63    31243.45    262.81 o 
   7  14   1    10637.52    10589.43    107.41 o 
   9  14   1     5731.59     5829.66     74.54 o 
  11  14   1    16018.84    16316.79    180.45 o 
  13  14   1     1363.05     1292.46     32.96 o 
   2  15   1    10957.88    11107.74    109.08 o 
   4  15   1    14756.77    14601.73    138.69 o 
   6  15   1     2968.52     2825.03     42.23 o 
   8  15   1    14724.47    14619.52    155.21 o 
  10  15   1     3113.63     3095.89     49.90 o 
  12  15   1     2160.48     2201.77     43.95 o 
  14  15   1     6865.36     6877.00     92.88 o 
   1  16   1     3131.91     3122.32     42.46 o 
   3  16   1      204.12      189.20     15.10 o 
   5  16   1       22.94       55.39     10.76 o 
   7  16   1      641.99      598.87     21.25 o 
   9  16   1      427.08      395.30     19.35 o 
  11  16   1      553.06      494.94     29.11 o 
  13  16   1       18.52       31.22     11.85 o 
  15  16   1     1192.78     1216.47     40.30 o 
   2  17   1    20783.72    20893.09    222.77 o 
   4  17   1     7465.78     7806.09    103.84 o 
   6  17   1     1197.09     1288.34     33.73 o 
   8  17   1    18493.30    18296.00    204.18 o 
  10  17   1     4679.35     4549.72     66.72 o 
  12  17   1     3685.14     3621.65     62.68 o 
  14  17   1    14240.27    14439.02    189.33 o 
  16  17   1      349.86      338.45     26.84 o 
   1  18   1    11122.34    11020.75    154.56 o 
   3  18   1      328.13      300.02     23.71 o 
   5  18   1    10370.28    10649.61    131.69 o 
   7  18   1     3995.91     3909.81     69.35 o 
   9  18   1     2132.68     2071.96     48.99 o 
  11  18   1     9770.61    10160.95    134.83 o 
  13  18   1     1306.73     1414.51     51.85 o 
  15  18   1     6408.43     6469.28    106.58 o 
  17  18   1     3692.90     3688.76     94.39 o 
   2  19   1      182.17      151.00     17.61 o 
   4  19   1       17.45       28.97     12.92 o 
   6  19   1       19.09        7.68     12.97 o 
   8  19   1      480.84      457.63     26.32 o 
  10  19   1      103.76      105.04     16.09 o 
  12  19   1       76.85       43.42     16.72 o 
  14  19   1       38.31       15.57     17.50 o 
  16  19   1       56.02        7.10     21.03 o 
  18  19   1       63.34       79.96     27.03 o 
   1  20   1     7643.09     7561.02    164.68 o 
   3  20   1      175.70      149.36     22.42 o 
   5  20   1     8707.68     8631.05    130.17 o 
   7  20   1     4579.88     4492.62     83.26 o 
   9  20   1     2620.13     2761.46     74.53 o 
  11  20   1     7474.00     7689.91    132.29 o 
  13  20   1      318.31      316.08     34.36 o 
  15  20   1     3360.20     3204.59     86.04 o 
  17  20   1     4780.58     4868.36    116.35 o 
   2  21   1     9380.21     9538.88    172.84 o 
   4  21   1     5813.76     5673.43    101.78 o 
   6  21   1      684.99      663.44     35.23 o 
   8  21   1    11211.80    11442.48    167.39 o 
  10  21   1     1585.27     1585.32     57.77 o 
  12  21   1     2647.70     2676.32     74.53 o 
  14  21   1     6665.94     6751.24    145.34 o 
  16  21   1      251.99      188.19     46.32 o 
   1  22   1      424.88      348.89     40.08 o 
   3  22   1      240.70      231.19     26.10 o 
   5  22   1       47.08       56.98     17.87 o 
   7  22   1      529.16      470.32     42.15 o 
   9  22   1      121.07      120.85     23.58 o 
  11  22   1      243.60      181.67     27.34 o 
  13  22   1      149.20      170.18     30.62 o 
  15  22   1        6.39       50.47     24.77 o 
   2  23   1     5054.12     5026.32    112.50 o 
   4  23   1     4450.97     4154.59    132.35 o 
   6  23   1     1799.69     1752.69     66.73 o 
   8  23   1     5118.49     4931.76    116.25 o 
  10  23   1     2108.56     2059.47     70.14 o 
  12  23   1     1792.79     1683.65     86.54 o 
   1  24   1     6071.19     6015.28    177.02 o 
   3  24   1      337.74      261.79     40.96 o 
   5  24   1    10188.59    10529.03    230.74 o 
   7  24   1     3119.52     3106.55    119.85 o 
   9  24   1     1020.33     1047.04     50.50 o 
  11  24   1     8087.45     8577.16    155.77 o 
   2  25   1      583.22      562.11     62.71 o 
   4  25   1      461.10      493.58     53.16 o 
   6  25   1       33.06       27.83     26.30 o 
   8  25   1      565.43      522.69     46.33 o 
   1  26   1     3429.46     2996.25    148.27 o 
   3  26   1        6.94       59.02     38.32 o 
   5  26   1     3547.70     3332.13    151.71 o 
   0   0   2    20015.83    19597.53    771.39 o 
   1   1   2    46642.43    47334.86    900.87 o 
   0   2   2      715.93      756.68     29.85 o 
   2   2   2    31073.29    32226.23    498.31 o 
   1   3   2    13632.35    13394.67    159.81 o 
   3   3   2    88507.65    87506.46   1454.87 o 
   0   4   2    34074.14    33719.57    574.49 o 
   2   4   2      198.39      220.62     10.00 o 
   4   4   2    29017.60    29770.99    509.52 o 
   1   5   2        2.46       22.83      9.28 o 
   3   5   2    11008.75    11405.78    163.34 o 
   5   5   2      599.30      574.46     30.15 o 
   0   6   2   102581.48    99227.08   1648.19 o 
   2   6   2    23265.67    23674.88    289.57 o 
   4   6   2    36739.52    37065.80    422.12 o 
   6   6   2    40542.90    40762.95    691.27 o 
   1   7   2    12158.64    11598.76    157.70 o 
   3   7   2    41270.79    40704.23    512.59 o 
   5   7   2       83.25       73.96     10.83 o 
   7   7   2    13187.43    13084.92    204.30 o 
   0   8   2     3353.44     3494.91    106.17 o 
   2   8   2      370.73      474.45     17.38 o 
   4   8   2      396.59      516.83     16.52 o 
   6   8   2      526.20      546.06     16.12 o 
   8   8   2      981.93      971.40     30.21 o 
   1   9   2    27124.94    27549.02    261.32 o 
   3   9   2    40128.55    39632.27    380.10 o 
   5   9   2     2217.11     2347.25     31.87 o 
   7   9   2    17618.99    17513.95    162.14 o 
   9   9   2    24219.74    24227.24    343.66 o 
   0  10   2    54302.15    55789.16    684.18 o 
   2  10   2     7336.04     7370.41     72.36 o 
   4  10   2    18227.19    18462.80    157.99 o 
   6  10   2    26853.87    27074.71    221.73 o 
   8  10   2      503.80      572.58     24.47 o 
  10  10   2    13291.24    12947.43    201.20 o 
   1  11   2       41.59       51.94      6.89 o 
   3  11   2       78.50       48.33      6.84 o 
   5  11   2      342.16      321.54     14.61 o 
   7  11   2      153.25      174.79     11.63 o 
   9  11   2     1569.50     1617.09     36.21 o 
  11  11   2      563.11      483.59     41.27 o 
   0  12   2    43623.83    42878.95    568.80 o 
   2  12   2     3423.72     3490.08     46.85 o 
   4  12   2    11622.83    11641.11    109.83 o 
   6  12   2    16567.84    16437.88    154.79 o 
   8  12   2       43.65       59.63      8.72 o 
  10  12   2     7610.81     7464.72     99.86 o 
  12  12   2     9375.16     9228.07    139.04 o 
   1  13   2    12834.92    12978.53    124.36 o 
   3  13   2    33939.35    34490.05    294.94 o 
   5  13   2     4838.48     4836.79     57.27 o 
   7  13   2    13094.10    13213.16    133.53 o 
   9  13   2    12670.16    12636.72    136.39 o 
  11  13   2      113.82       96.29     13.40 o 
  13  13   2    19884.16    19992.56    341.22 o 
   0  14   2     1341.36     1355.77     38.33 o 
   2  14   2     1234.12     1204.53     41.03 o 
   4  14   2     1191.81     1173.66     25.24 o 
   6  14   2     2016.58     2056.53     34.70 o 
   8  14   2      188.14      142.49     13.99 o 
  10  14   2      678.87      609.97     27.14 o 
  12  14   2       60.98       57.39     14.01 o 
  14  14   2      715.51      793.75     47.90 o 
   1  15   2     1757.77     1775.16     31.04 o 
   3  15   2    16750.17    16847.05    155.67 o 
   5  15   2      742.29      713.95     31.51 o 
   7  15   2     6798.22     6889.84     88.61 o 
   9  15   2     4671.00     4659.69     70.40 o 
  11  15   2        1.95        7.65     12.65 o 
  13  15   2     6910.96     6898.61    106.41 o 
  15  15   2     3492.49     3533.00    153.59 o 
   0  16   2    13061.14    13291.34    170.81 o 
   2  16   2     5766.98     5890.65     67.60 o 
   4  16   2     8431.12     8460.46     91.68 o 
   6  16   2    25077.08    24951.97    253.94 o 
   8  16   2       56.07       59.24     13.51 o 
  10  16   2    14203.18    14296.73    213.28 o 
  12  16   2    11441.24    11780.13    159.23 o 
  14  16   2     1128.58     1071.98     42.26 o 
  16  16   2    10971.34    11509.20    248.04 o 
   1  17   2     1424.73     1465.29     32.25 o 
   3  17   2     3220.76     3323.75     68.60 o 
   5  17   2     1010.65      979.24     31.33 o 
   7  17   2      445.73      404.79     25.44 o 
   9  17   2      978.27     1017.65     42.08 o 
  11  17   2        0.18       29.26     15.32 o 
  13  17   2     2580.49     2583.51     86.59 o 
  15  17   2     1160.20     1149.88     74.93 o 
  17  17   2      706.03      708.47     62.14 o 
   0  18   2     1665.31     1780.92     58.97 o 
   2  18   2      489.55      490.91     26.12 o 
   4  18   2     3750.11     3545.74     78.25 o 
   6  18   2     6027.15     6118.40     97.36 o 
   8  18   2      281.21      247.09     23.54 o 
  10  18   2     7205.83     7410.50    126.53 o 
  12  18   2     3373.67     3267.16     71.38 o 
  14  18   2      321.47      262.47     27.02 o 
  16  18   2     1137.92     1037.55     61.65 o 
  18  18   2      533.73      525.98     69.20 o 
   1  19   2     4122.53     3990.51     72.29 o 
   3  19   2    15658.34    15602.44    199.94 o 
   5  19   2      669.41      654.58     36.00 o 
   7  19   2     7692.85     7757.23    118.17 o 
   9  19   2    15941.58    16045.08    229.22 o 
  11  19   2       33.96       46.41     17.61 o 
  13  19   2     8799.82     8859.61    140.26 o 
  15  19   2     4387.64     4592.22    111.18 o 
  17  19   2      858.72      845.63     74.65 o 
   0  20   2     2932.19     2860.68    100.32 o 
   2  20   2      518.31      517.74     37.65 o 
   4  20   2     3570.40     3657.09     79.33 o 
   6  20   2     3863.04     3738.59     76.71 o 
   8  20   2      124.53      126.27     21.46 o 
  10  20   2     3318.56     3508.37     81.66 o 
  12  20   2     1538.55     1555.23     54.94 o 
  14  20   2       18.87       41.03     22.56 o 
  16  20   2     1494.00     1384.95     63.37 o 
   1  21   2     1414.91     1338.97     49.96 o 
   3  21   2     1889.13     1970.00     64.75 o 
   5  21   2      108.69      122.33     21.11 o 
   7  21   2     2077.35     2126.02     70.52 o 
   9  21   2     2368.40     2349.39     69.24 o 
  11  21   2        3.29        9.93     18.60 o 
  13  21   2     2746.48     2644.14     96.03 o 
  15  21   2     1167.73     1089.66     57.85 o 
   0  22   2    14624.88    15146.08    504.97 o 
   2  22   2      998.01      960.06     47.06 o 
   4  22   2     4580.35     4670.03     96.03 o 
   6  22   2     7857.90     7660.46    143.34 o 
   8  22   2      342.62      317.36     37.23 o 
  10  22   2     8267.18     8350.49    150.72 o 
  12  22   2     6732.52     6851.35    134.72 o 
  14  22   2      357.94      337.89     36.73 o 
   1  23   2     2091.68     2109.50     84.39 o 
   3  23   2     3813.18     3694.21     91.01 o 
   5  23   2        4.27       26.48     20.75 o 
   7  23   2     2170.35     2159.72     76.85 o 
   9  23   2     4222.94     4173.21    102.58 o 
  11  23   2       14.22       10.30     22.66 o 
  13  23   2     2949.88     3092.58    100.68 o 
   0  24   2      583.15      479.13     70.85 o 
   2  24   2      173.38      115.97     44.35 o 
   4  24   2       56.68        5.38     31.79 o 
   6  24   2     1526.24     1504.96     66.27 o 
   8  24   2        1.84        9.34     25.48 o 
  10  24   2      591.69      601.91     44.97 o 
   1  25   2     1607.35     1627.88     85.97 o 
   3  25   2     6599.31     6292.86    170.10 o 
   5  25   2      749.73      752.11     80.88 o 
   7  25   2     8252.94     8617.10    172.52 o 
   9  25   2     4323.86     4183.13    107.48 o 
   0  26   2     4212.33     4753.21    571.49 o 
   2  26   2      945.33      950.92     90.49 o 
   4  26   2     1922.48     1891.46    129.22 o 
   1   2   3    32245.54    31551.36    384.96 o 
   2   3   3     5950.56     6355.51     81.07 o 
   1   4   3    33531.28    33312.05    449.19 o 
   3   4   3       23.17       33.35      6.99 o 
   2   5   3    93064.91    91718.48    977.43 o 
   4   5   3    39322.68    38839.28    464.37 o 
   1   6   3     3071.86     3091.64     52.78 o 
   3   6   3     1270.56     1238.25     29.45 o 
   5   6   3      417.91      399.10     17.49 o 
   2   7   3    20531.09    20762.27    203.28 o 
   4   7   3     6070.93     6119.71     80.35 o 
   6   7   3      747.52      691.36     19.41 o 
   1   8   3    14338.67    14143.73    144.63 o 
   3   8   3     1418.62     1351.56     25.35 o 
   5   8   3    33944.66    34363.69    353.97 o 
   7   8   3    24441.22    24220.02    240.09 o 
   2   9   3     9078.43     8915.37     99.03 o 
   4   9   3     5958.05     6128.67     70.52 o 
   6   9   3     2160.23     2159.88     36.48 o 
   8   9   3    13170.03    13066.22    143.05 o 
   1  10   3     4625.22     4617.37     53.79 o 
   3  10   3     3952.02     4002.50     53.40 o 
   5  10   3     4819.28     4840.49     59.65 o 
   7  10   3     3814.04     3829.22     67.27 o 
   9  10   3     2114.40     2067.76     42.52 o 
   2  11   3    41765.55    42015.21    383.75 o 
   4  11   3    13851.24    14007.91    137.83 o 
   6  11   3     1678.31     1785.30     34.32 o 
   8  11   3    21213.00    21096.37    224.84 o 
  10  11   3    13945.85    13293.09    154.63 o 
   1  12   3    12491.90    12560.90    130.37 o 
   3  12   3      663.03      683.16     20.56 o 
   5  12   3    16058.92    16261.62    158.79 o 
   7  12   3     3286.74     3159.24     48.34 o 
   9  12   3      697.02      723.05     40.60 o 
  11  12   3    10293.84    10296.53    138.67 o 
   2  13   3     4468.60     4554.70     58.63 o 
   4  13   3    10718.77    10676.78    109.24 o 
   6  13   3       42.81       56.55     12.10 o 
   8  13   3     1758.73     1718.44     39.85 o 
  10  13   3       66.08       41.06     13.02 o 
  12  13   3      980.30      982.13     39.96 o 
   1  14   3    13942.29    14042.77    142.02 o 
   3  14   3       71.89       48.00     11.22 o 
   5  14   3    34986.00    34784.19    317.98 o 
   7  14   3     5096.53     5403.70     90.24 o 
   9  14   3     5895.66     5674.36     84.73 o 
  11  14   3    16517.04    16418.14    196.87 o 
  13  14   3     4486.93     4441.21     82.18 o 
   2  15   3     5217.04     5154.78     66.50 o 
   4  15   3     8817.32     8658.91     98.05 o 
   6  15   3     1427.14     1354.76     32.50 o 
   8  15   3     6142.05     6071.60     89.29 o 
  10  15   3      923.99      943.24     36.02 o 
  12  15   3     3931.18     3938.32     84.09 o 
  14  15   3     5574.76     5714.77    109.48 o 
   1  16   3        7.05       19.56      9.84 o 
   3  16   3     1250.36     1275.56     32.19 o 
   5  16   3      574.15      562.83     27.64 o 
   7  16   3      510.31      493.60     24.61 o 
   9  16   3        1.80       18.04     12.96 o 
  11  16   3      920.51      895.13     36.73 o 
  13  16   3      489.71      424.54     48.23 o 
  15  16   3      536.78      473.47     34.97 o 
   2  17   3    14822.15    14819.12    161.91 o 
   4  17   3     8708.23     8881.85    115.63 o 
   6  17   3     1152.93     1213.81     41.92 o 
   8  17   3    12643.32    12635.79    168.78 o 
  10  17   3     1753.82     1820.39     64.08 o 
  12  17   3     4303.30     4386.50     95.76 o 
  14  17   3     9529.04     9626.50    162.56 o 
  16  17   3      323.04      364.47     39.44 o 
   1  18   3     6897.54     6896.60     90.76 o 
   3  18   3     1349.43     1215.53     33.39 o 
   5  18   3    10124.10    10447.38    140.32 o 
   7  18   3     5216.49     5215.17     93.99 o 
   9  18   3     1553.46     1575.13     57.86 o 
  11  18   3     6982.04     6925.38    159.54 o 
  13  18   3     2688.56     2804.01     75.67 o 
  15  18   3     2354.47     2492.49    123.18 o 
  17  18   3     4785.36     4558.90    132.97 o 
   2  19   3      252.62      235.25     20.86 o 
   4  19   3      289.19      238.38     25.85 o 
   6  19   3       11.71       31.27     15.37 o 
   8  19   3       63.42       65.82     18.75 o 
  10  19   3      404.68      405.93     32.91 o 
  12  19   3       42.78       58.94     21.15 o 
  14  19   3       13.54       27.11     24.17 o 
  16  19   3        9.05       18.66     25.08 o 
   1  20   3    10026.05    10278.76    139.93 o 
   3  20   3     1077.60     1007.15     47.95 o 
   5  20   3     8731.32     8485.88    134.86 o 
   7  20   3     4768.43     4821.77    104.87 o 
   9  20   3     2458.91     2441.11     79.82 o 
  11  20   3     8606.20     8771.35    183.75 o 
  13  20   3     1000.40      940.21     52.33 o 
  15  20   3     2120.01     2167.98     76.46 o 
   2  21   3    11342.86    11514.08    175.57 o 
   4  21   3     3443.91     3425.23     81.21 o 
   6  21   3      146.59       99.95     21.78 o 
   8  21   3    10801.69    11158.67    177.62 o 
  10  21   3     1919.44     1910.45     81.02 o 
  12  21   3     2811.81     2903.23     94.76 o 
  14  21   3     4918.14     4868.73    115.33 o 
   1  22   3        4.66       27.77     17.78 o 
   3  22   3       40.57       28.48     19.28 o 
   5  22   3        0.82        7.23     20.08 o 
   7  22   3      281.05      209.31     35.21 o 
   9  22   3      194.68      157.51     32.00 o 
  11  22   3        0.53       39.51     24.44 o 
  13  22   3        3.33       21.55     23.74 o 
   2  23   3     4371.20     4279.03     96.19 o 
   4  23   3     3617.89     3627.46    146.15 o 
   6  23   3      381.33      273.83     35.40 o 
   8  23   3     3622.76     3663.00    109.41 o 
  10  23   3      812.56      772.59     64.30 o 
  12  23   3     1937.33     2009.52     76.36 o 
   1  24   3     6679.93     6952.92    156.53 o 
   3  24   3       15.25       34.92     24.75 o 
   5  24   3     6750.86     6786.79    154.24 o 
   7  24   3     1994.29     2024.67    114.78 o 
   9  24   3     1529.48     1533.71     84.20 o 
   2  25   3      400.07      351.04     47.21 o 
   4  25   3      387.35      321.16     39.37 o 
   6  25   3      109.00       74.41     39.31 o 
   1  26   3      907.60      822.06     66.45 o 
   0   0   4    94696.61    94936.74   3611.60 o 
   1   1   4    21912.60    22826.38    459.82 o 
   0   2   4     1285.34     1139.34     42.34 o 
   2   2   4     2898.91     3070.54     86.70 o 
   1   3   4    17125.81    16413.06    201.23 o 
   3   3   4    77779.49    76731.47   1076.06 o 
   0   4   4    27392.08    27749.72    535.18 o 
   2   4   4     8980.23     9008.25    104.46 o 
   4   4   4     2530.60     2558.62     55.19 o 
   1   5   4     1628.73     1596.71     31.17 o 
   3   5   4     8892.00     9200.07     94.12 o 
   5   5   4      103.30       91.09     15.89 o 
   0   6   4    24574.32    24406.23    317.62 o 
   2   6   4     4935.21     5092.30     62.24 o 
   4   6   4    29737.93    30474.37    285.37 o 
   6   6   4    35819.63    35311.24    483.99 o 
   1   7   4     3731.02     3705.40     53.11 o 
   3   7   4    22926.51    23902.24    228.97 o 
   5   7   4     1703.62     1754.63     33.04 o 
   7   7   4     4977.32     4882.78     94.48 o 
   0   8   4      124.28      128.51     13.55 o 
   2   8   4     2250.41     2343.21     40.45 o 
   4   8   4      655.94      649.22     19.89 o 
   6   8   4      524.41      555.91     26.37 o 
   8   8   4        0.96       21.72     15.08 o 
   1   9   4     9979.49     9730.57    113.73 o 
   3   9   4    16254.17    15917.45    166.53 o 
   5   9   4     2093.28     2166.02     38.96 o 
   7   9   4    10547.02    10720.42    121.48 o 
   9   9   4    20543.04    20693.29    306.33 o 
   0  10   4    15608.28    15073.79    243.10 o 
   2  10   4     1699.79     1712.65     41.20 o 
   4  10   4    14098.27    14008.30    146.67 o 
   6  10   4    27092.05    27401.25    272.92 o 
   8  10   4      852.80      845.11     29.79 o 
  10  10   4    19500.35    19533.46    317.14 o 
   1  11   4       83.48       86.76     11.85 o 
   3  11   4      696.10      684.30     25.71 o 
   5  11   4      122.40       90.36     12.46 o 
   7  11   4      261.89      216.63     18.06 o 
   9  11   4      694.73      720.79     28.98 o 
  11  11   4       91.63       64.76     21.61 o 
   0  12   4    13945.94    13817.17    229.98 o 
   2  12   4     2063.97     1998.65     40.10 o 
   4  12   4     5943.09     6076.00     78.51 o 
   6  12   4    21846.76    21594.68    223.17 o 
   8  12   4      133.02      109.98     14.12 o 
  10  12   4    13122.85    13093.47    175.87 o 
  12  12   4    11897.35    12008.93    256.63 o 
   1  13   4     8954.54     9016.74    103.13 o 
   3  13   4    20102.54    19930.14    199.10 o 
   5  13   4     1645.74     1622.69     34.48 o 
   7  13   4    14423.81    14329.22    153.22 o 
   9  13   4    13578.88    13267.83    182.84 o 
  11  13   4        0.50        4.28     16.62 o 
  13  13   4    12968.08    13329.82    283.33 o 
   0  14   4     1763.40     1777.54     65.53 o 
   2  14   4      120.03      113.97     13.14 o 
   4  14   4      429.49      419.41     23.39 o 
   6  14   4      169.25      157.85     15.64 o 
   8  14   4      232.06      275.24     20.62 o 
  10  14   4      131.76       97.84     21.70 o 
  12  14   4      193.13      174.36     21.01 o 
  14  14   4       91.05       92.12     25.84 o 
   1  15   4     1568.63     1569.11     50.97 o 
   3  15   4    12839.73    12830.31    142.97 o 
   5  15   4      951.09     1029.98     42.52 o 
   7  15   4     4105.88     4052.70     66.98 o 
   9  15   4     3862.28     3890.62     73.65 o 
  11  15   4       13.10       14.21     15.04 o 
  13  15   4     6454.46     6375.09    151.42 o 
  15  15   4     2462.23     2365.30    146.95 o 
   0  16   4    15913.38    15837.55    259.32 o 
   2  16   4     2792.28     2827.37     52.15 o 
   4  16   4    10116.96    10132.33    124.33 o 
   6  16   4    11815.48    11844.55    146.75 o 
   8  16   4      114.61       95.01     16.74 o 
  10  16   4     6470.24     6277.97    135.71 o 
  12  16   4     7080.59     7344.09    175.46 o 
  14  16   4      217.64      204.12     31.34 o 
  16  16   4     9714.08    10483.31    298.50 o 
   1  17   4      926.43      943.29     32.15 o 
   3  17   4     1691.91     1654.11     43.22 o 
   5  17   4        0.58       22.55     12.93 o 
   7  17   4     3014.65     2879.84     61.99 o 
   9  17   4     2043.60     2023.95     53.37 o 
  11  17   4      188.06      158.11     23.37 o 
  13  17   4      925.14      912.12     64.25 o 
  15  17   4     1261.61     1180.46     71.57 o 
  17  17   4       37.75       90.72     41.36 o 
   0  18   4     4411.74     4470.99    123.73 o 
   2  18   4      609.64      604.74     30.43 o 
   4  18   4     3406.47     3387.21     65.81 o 
   6  18   4     2378.08     2464.27     54.61 o 
   8  18   4       39.49       27.19     16.59 o 
  10  18   4     2663.23     2673.93     69.03 o 
  12  18   4     1188.64     1248.68     51.77 o 
  14  18   4      184.63      110.81     36.60 o 
  16  18   4     1792.19     1713.07     75.67 o 
   1  19   4     4565.89     4544.90     74.20 o 
   3  19   4    16449.36    16673.78    191.44 o 
   5  19   4      771.72      735.92     36.91 o 
   7  19   4     5842.32     5921.15    106.99 o 
   9  19   4     9990.27     9933.44    154.98 o 
  11  19   4      229.34      260.19     30.08 o 
  13  19   4     6294.93     6309.26    148.55 o 
  15  19   4     3579.53     3375.49    101.11 o 
   0  20   4     3129.26     3051.35     83.39 o 
   2  20   4     1475.89     1522.59     45.39 o 
   4  20   4     1330.19     1295.08     58.13 o 
   6  20   4     3302.10     3348.50     74.10 o 
   8  20   4      243.88      198.23     29.88 o 
  10  20   4     2603.21     2800.11    104.25 o 
  12  20   4      805.41      725.55     68.29 o 
  14  20   4      123.99       89.75     32.21 o 
   1  21   4     2181.40     2219.00     59.46 o 
   3  21   4     3667.78     3609.74    126.72 o 
   5  21   4      677.94      608.46     38.14 o 
   7  21   4      572.33      541.99     36.99 o 
   9  21   4      562.34      520.61     43.55 o 
  11  21   4      153.25      143.88     33.50 o 
  13  21   4     1874.68     1776.61     89.21 o 
   0  22   4    13445.05    13266.39    357.88 o 
   2  22   4     1367.53     1338.65     51.28 o 
   4  22   4     3672.93     3745.06     85.39 o 
   6  22   4     6682.58     6694.41    152.18 o 
   8  22   4      185.84      171.42     32.53 o 
  10  22   4     5790.49     5951.77    146.07 o 
  12  22   4     4293.73     4311.56    145.95 o 
   1  23   4     1373.38     1481.32     80.98 o 
   3  23   4     2797.35     2837.94     85.57 o 
   5  23   4      111.56       51.58     26.97 o 
   7  23   4      630.13      568.29     48.57 o 
   9  23   4     2518.36     2653.48     96.86 o 
   0  24   4      176.88      103.97     35.10 o 
   2  24   4        1.94        2.57     22.88 o 
   4  24   4      548.89      462.90     44.54 o 
   6  24   4     1131.74     1159.39     66.27 o 
   8  24   4      138.80       76.84     42.18 o 
   1  25   4     1367.33     1401.04     67.29 o 
   3  25   4     5641.85     5407.32    130.06 o 
   1   2   5    25713.23    25839.12    247.35 o 
   2   3   5      571.16      582.24     17.55 o 
   1   4   5    10686.72    10628.46    116.13 o 
   3   4   5     1162.37     1196.94     22.75 o 
   2   5   5    21448.43    21285.15    190.23 o 
   4   5   5    23429.58    23881.91    222.73 o 
   1   6   5     2470.39     2436.38     47.96 o 
   3   6   5     1207.28     1152.58     28.46 o 
   5   6   5     5342.82     5200.70     71.85 o 
   2   7   5    11674.30    11591.02    124.80 o 
   4   7   5    11289.54    11463.77    120.16 o 
   6   7   5       46.08       50.56     11.18 o 
   1   8   5    22653.23    22864.24    224.07 o 
   3   8   5     1779.73     1870.92     39.35 o 
   5   8   5    27754.93    27838.46    287.36 o 
   7   8   5     6923.71     7085.19     94.27 o 
   2   9   5     3139.59     3100.67     53.08 o 
   4   9   5     5410.54     5359.92     73.93 o 
   6   9   5       59.51       31.37     12.74 o 
   8   9   5     5544.05     5422.78     79.47 o 
   1  10   5     5251.01     5253.32     75.54 o 
   3  10   5      646.17      658.78     31.15 o 
   5  10   5     4729.99     4809.87     69.93 o 
   7  10   5      369.18      384.14     21.84 o 
   9  10   5        8.22       36.75     13.97 o 
   2  11   5    27114.49    27095.05    283.96 o 
   4  11   5    14182.23    14317.42    166.13 o 
   6  11   5     1209.14     1133.79     43.21 o 
   8  11   5    16618.40    16354.75    207.25 o 
  10  11   5     4584.06     4600.64     90.47 o 
   1  12   5     6317.29     6235.10     87.69 o 
   3  12   5     1320.43     1359.97     42.14 o 
   5  12   5     2726.87     2763.40     56.88 o 
   7  12   5     3979.65     4000.04     71.07 o 
   9  12   5      408.55      360.29     26.75 o 
  11  12   5     9978.96    10232.72    178.57 o 
   2  13   5      520.98      506.48     25.26 o 
   4  13   5     2389.23     2225.91     61.31 o 
   6  13   5     1137.13     1030.93     41.14 o 
   8  13   5     3977.75     3901.98     70.09 o 
  10  13   5      333.55      380.86     34.33 o 
  12  13   5       88.40       97.20     21.57 o 
   1  14   5    11247.92    11280.89    155.11 o 
   3  14   5       51.75       61.10     16.84 o 
   5  14   5    18461.85    18407.01    232.81 o 
   7  14   5     6344.43     6231.93    100.79 o 
   9  14   5     3457.07     3411.12     74.95 o 
  11  14   5     9970.14    10462.69    167.76 o 
  13  14   5      924.68      904.98     47.11 o 
   2  15   5     5394.83     5298.65    118.32 o 
   4  15   5     6554.18     6332.53     97.80 o 
   6  15   5     1847.77     1778.96     48.76 o 
   8  15   5     6999.69     6978.37    111.41 o 
  10  15   5     1403.49     1427.30     50.63 o 
  12  15   5     1086.82     1002.65     49.51 o 
  14  15   5     3935.66     3945.95     85.02 o 
   1  16   5     1194.78     1145.43     53.75 o 
   3  16   5      349.26      346.31     36.60 o 
   5  16   5       94.19      118.36     21.56 o 
   7  16   5      220.23      192.56     20.36 o 
   9  16   5      430.92      413.55     31.52 o 
  11  16   5      331.33      305.65     28.19 o 
  13  16   5       63.05       35.93     22.86 o 
  15  16   5      464.21      471.18     36.75 o 
   2  17   5    11526.68    11759.43    144.41 o 
   4  17   5     3051.92     3238.98     62.87 o 
   6  17   5      577.78      607.95     35.17 o 
   8  17   5     8972.56     8895.83    130.82 o 
  10  17   5     2540.49     2485.76     70.98 o 
  12  17   5     2189.92     2248.96     79.79 o 
  14  17   5     8976.89     9326.24    233.61 o 
  16  17   5      160.17      118.48     34.46 o 
   1  18   5     8379.05     8676.29    120.24 o 
   3  18   5       21.78       28.16     14.86 o 
   5  18   5     6426.65     6600.82    119.76 o 
   7  18   5     3354.95     3345.54     84.36 o 
   9  18   5     1347.16     1200.31     65.41 o 
  11  18   5     6670.89     6771.16    141.78 o 
  13  18   5      496.76      425.23     39.54 o 
  15  18   5     5140.91     5175.60    133.85 o 
   2  19   5      255.37      218.40     21.60 o 
   4  19   5       27.99       14.02     15.89 o 
   6  19   5       15.74       47.99     18.47 o 
   8  19   5       20.35       29.13     19.91 o 
  10  19   5        0.01        8.23     23.80 o 
  12  19   5      156.01      121.40     31.44 o 
  14  19   5       22.57       13.44     28.04 o 
   1  20   5     3604.75     3569.11     93.57 o 
   3  20   5      102.25       95.55     21.69 o 
   5  20   5     6761.36     6927.13    110.75 o 
   7  20   5     4234.18     4297.57     96.37 o 
   9  20   5     2142.54     2098.72     75.30 o 
  11  20   5     6606.93     7095.00    204.47 o 
  13  20   5      477.84      544.06     92.61 o 
   2  21   5     5627.25     5748.20     95.70 o 
   4  21   5     3688.90     3575.82    100.56 o 
   6  21   5      573.60      589.05     57.72 o 
   8  21   5     8140.08     8283.52    178.85 o 
  10  21   5     1333.55     1221.66     60.76 o 
  12  21   5     1688.10     1682.25     81.41 o 
   1  22   5      622.28      645.78     41.01 o 
   3  22   5      138.72       90.40     32.79 o 
   5  22   5       13.64       39.72     25.83 o 
   7  22   5       49.69       23.75     25.97 o 
   9  22   5       10.11       20.09     28.23 o 
   2  23   5     3619.60     3542.45    104.90 o 
   4  23   5     3266.85     3321.10    100.95 o 
   6  23   5      796.24      754.64     54.17 o 
   8  23   5     2553.27     2448.71    148.62 o 
   1  24   5     3112.69     3117.02    101.40 o 
   3  24   5      440.84      439.76     42.60 o 
   0   0   6    65765.25    67778.38   1807.92 o 
   1   1   6     5550.40     5619.33     87.37 o 
   0   2   6     2051.12     1924.22     45.78 o 
   2   2   6     1310.18     1359.99     35.70 o 
   1   3   6     3387.05     3310.30     42.65 o 
   3   3   6    19805.16    20010.71    256.86 o 
   0   4   6     8233.12     8171.92    123.19 o 
   2   4   6     1317.66     1400.22     28.19 o 
   4   4   6     7639.34     7519.26    114.01 o 
   1   5   6      335.53      332.70     15.99 o 
   3   5   6     1652.47     1667.21     33.40 o 
   5   5   6      132.62       71.06     18.12 o 
   0   6   6    20868.98    20658.01    302.14 o 
   2   6   6     7023.98     7334.74     85.43 o 
   4   6   6    10845.25    10976.03    121.83 o 
   6   6   6    11559.52    11535.41    186.57 o 
   1   7   6     2851.52     2731.14     45.40 o 
   3   7   6    24686.22    24828.51    243.97 o 
   5   7   6       64.53       48.39     12.67 o 
   7   7   6    14169.18    14596.46    246.43 o 
   0   8   6     2367.19     2419.76     78.20 o 
   2   8   6      655.45      616.87     24.34 o 
   4   8   6       94.59      100.14     14.98 o 
   6   8   6      331.56      309.20     29.05 o 
   8   8   6       37.23       50.35     20.86 o 
   1   9   6     6270.44     6395.82     86.84 o 
   3   9   6    20420.31    20368.31    216.21 o 
   5   9   6     1613.09     1624.82     40.63 o 
   7   9   6     7918.37     7838.37    115.75 o 
   9   9   6     6630.71     6513.39    145.57 o 
   0  10   6    27535.79    27104.14    420.08 o 
   2  10   6     3235.34     3171.42     69.05 o 
   4  10   6     4715.57     4637.32     74.38 o 
   6  10   6     7195.09     7327.44    126.55 o 
   8  10   6      265.65      277.65     23.26 o 
  10  10   6     9370.39     9334.75    210.73 o 
   1  11   6       19.33       15.53     12.85 o 
   3  11   6       32.37       47.83     15.12 o 
   5  11   6      258.67      263.79     24.77 o 
   7  11   6      258.10      310.97     33.02 o 
   9  11   6       57.55       41.36     18.79 o 
  11  11   6      922.22      847.30     66.06 o 
   0  12   6    15173.60    15046.83    256.25 o 
   2  12   6     1217.42     1197.45     51.96 o 
   4  12   6     5149.21     5038.27    108.70 o 
   6  12   6     9406.63     9480.98    146.12 o 
   8  12   6        0.83        7.89     15.66 o 
  10  12   6     4118.87     4279.55     94.60 o 
  12  12   6     3067.83     2878.85    119.66 o 
   1  13   6     4897.60     4629.34     84.99 o 
   3  13   6     8729.39     8624.53    136.73 o 
   5  13   6     1898.23     1951.33     58.50 o 
   7  13   6     6755.29     6710.50    116.37 o 
   9  13   6     8371.46     8173.21    133.23 o 
  11  13   6       79.24       81.32     21.89 o 
  13  13   6     5029.60     5086.90    168.74 o 
   0  14   6     2415.81     2452.90    106.83 o 
   2  14   6        0.91       -6.45     15.06 o 
   4  14   6      163.39      129.61     21.80 o 
   6  14   6     1479.96     1426.24     51.03 o 
   8  14   6      382.21      411.03     36.81 o 
  10  14   6     1038.12      937.44     60.09 o 
  12  14   6      629.49      578.22     48.25 o 
  14  14   6      209.50      227.56     49.95 o 
   1  15   6     2147.48     2028.52     59.10 o 
   3  15   6     6497.75     6446.23    123.36 o 
   5  15   6       41.25       31.01     18.64 o 
   7  15   6     4898.90     4659.31     91.30 o 
   9  15   6     5609.51     5554.94    112.03 o 
  11  15   6       36.70       41.35     26.87 o 
  13  15   6     3462.03     3783.75    111.89 o 
  15  15   6     1957.53     1917.16     91.18 o 
   0  16   6    11840.23    11809.43    276.47 o 
   2  16   6     2405.45     2369.17     71.41 o 
   4  16   6     4231.27     4356.86     92.09 o 
   6  16   6    10196.29    10288.45    162.33 o 
   8  16   6      399.70      338.28     30.72 o 
  10  16   6     6630.60     6698.08    136.73 o 
  12  16   6     6337.89     6633.85    206.67 o 
  14  16   6      417.96      435.33     40.03 o 
  16  16   6     6743.22     7325.44    191.26 o 
   1  17   6       48.13       25.18     20.98 o 
   3  17   6     2071.97     2095.66     62.93 o 
   5  17   6      620.92      525.23     36.89 o 
   7  17   6     1159.86     1167.23     47.43 o 
   9  17   6      205.67      116.93     26.77 o 
  11  17   6       29.93        6.77     27.70 o 
  13  17   6     1176.34     1131.24     64.19 o 
  15  17   6      540.85      584.39     41.99 o 
   0  18   6     3675.16     3704.68    167.39 o 
   2  18   6      870.84      842.82     45.19 o 
   4  18   6     1098.02      992.18     46.37 o 
   6  18   6     2602.15     2589.83     80.16 o 
   8  18   6      236.08      286.87     35.28 o 
  10  18   6     3871.39     3779.11    152.09 o 
  12  18   6     1209.30     1116.14     63.89 o 
  14  18   6       90.97       42.89     29.77 o 
   1  19   6     1355.69     1278.40     50.74 o 
   3  19   6     9135.16     9325.01    153.06 o 
   5  19   6      461.52      420.25     32.35 o 
   7  19   6     5113.92     5003.11    104.92 o 
   9  19   6     7035.22     7522.46    166.62 o 
  11  19   6      161.77      178.91     36.23 o 
  13  19   6     6393.73     6824.23    157.90 o 
   0  20   6     1331.98     1188.82     83.02 o 
   2  20   6      731.62      732.82     39.90 o 
   4  20   6      924.86      803.46     43.11 o 
   6  20   6      877.63      780.05     44.54 o 
   8  20   6       23.74        1.58     26.73 o 
  10  20   6     1128.17     1168.45     66.32 o 
   1  21   6      339.68      280.32     29.29 o 
   3  21   6      284.32      305.42     31.64 o 
   5  21   6        0.34       -6.83     21.27 o 
   7  21   6      951.26      971.84     58.26 o 
   9  21   6     1645.20     1685.79     81.89 o 
   0  22   6     6065.01     6413.25    174.97 o 
   2  22   6      571.09      521.78     37.91 o 
   4  22   6     4216.04     4137.44    166.46 o 
   6  22   6     6071.50     5993.96    143.03 o 
   1  23   6     1211.77     1207.52     67.16 o 
   3  23   6     2438.20     2543.74     81.87 o 
   1   2   7    14916.53    14983.36    145.43 o 
   2   3   7      416.61      463.52     18.91 o 
   1   4   7     9687.76     9540.87    114.29 o 
   3   4   7      324.25      349.76     18.89 o 
   2   5   7    11949.11    12069.93    138.23 o 
   4   5   7     7812.43     7900.60     99.82 o 
   1   6   7     1083.27     1042.92     31.33 o 
   3   6   7       45.21       49.83     15.55 o 
   5   6   7     3216.21     3247.39     55.95 o 
   2   7   7     3845.04     4071.16     77.23 o 
   4   7   7     1919.27     1896.79     59.97 o 
   6   7   7     1813.46     1809.00     52.02 o 
   1   8   7    15340.35    15294.62    178.18 o 
   3   8   7      131.19      122.68     19.05 o 
   5   8   7    14272.60    14194.28    193.64 o 
   7   8   7     9297.01     9487.22    142.55 o 
   2   9   7     1797.34     1842.62     56.90 o 
   4   9   7     1506.87     1539.53     47.34 o 
   6   9   7      226.43      176.33     25.57 o 
   8   9   7     3816.80     3667.06     80.20 o 
   1  10   7     3501.28     3342.22     69.89 o 
   3  10   7       25.24       30.95     17.00 o 
   5  10   7     3185.73     3052.36     70.93 o 
   7  10   7     1727.68     1738.12     68.69 o 
   9  10   7      164.12      122.22     23.41 o 
   2  11   7    11291.73    11385.91    161.53 o 
   4  11   7     3041.73     3063.15     80.77 o 
   6  11   7     2011.93     2022.10     65.64 o 
   8  11   7    11411.70    12121.40    197.39 o 
  10  11   7     5389.20     5344.16    111.61 o 
   1  12   7     4306.97     4077.99     89.01 o 
   3  12   7      882.50      804.70     39.28 o 
   5  12   7     1731.62     1698.66     57.47 o 
   7  12   7      945.05      924.54     62.88 o 
   9  12   7      229.65      159.67     28.37 o 
  11  12   7     4103.07     4128.06    128.76 o 
   2  13   7      294.23      272.32     28.30 o 
   4  13   7     1012.81     1028.79     54.70 o 
   6  13   7      476.02      381.78     35.81 o 
   8  13   7      914.27      851.95     48.19 o 
  10  13   7       10.30       19.90     22.38 o 
  12  13   7       48.95       61.55     28.21 o 
   1  14   7     5928.44     5926.76    111.42 o 
   3  14   7       66.03       47.36     20.66 o 
   5  14   7    11169.83    11493.22    177.11 o 
   7  14   7     3248.01     3270.16     97.70 o 
   9  14   7     2102.45     2002.61     87.97 o 
  11  14   7     6649.11     6982.08    174.57 o 
  13  14   7      878.97      816.35     53.84 o 
   2  15   7     3344.60     3289.29     98.86 o 
   4  15   7     5743.41     5694.74    110.01 o 
   6  15   7     1045.27     1029.99     49.12 o 
   8  15   7     6209.82     6417.74    140.48 o 
  10  15   7     1120.22     1093.59     70.99 o 
  12  15   7     1130.10      971.17     80.84 o 
  14  15   7     2618.15     2478.63     90.22 o 
   1  16   7      983.79      988.45     50.34 o 
   3  16   7       20.73      -10.67     19.85 o 
   5  16   7        1.34       36.15     21.01 o 
   7  16   7      391.03      371.81     39.09 o 
   9  16   7       71.14       59.19     29.57 o 
  11  16   7      316.44      305.45     49.10 o 
  13  16   7        0.05       -1.69     32.93 o 
   2  17   7     7618.72     7987.80    141.61 o 
   4  17   7     4246.06     4397.83     98.73 o 
   6  17   7      333.02      326.97     38.75 o 
   8  17   7     7611.34     7720.76    190.96 o 
  10  17   7     1356.02     1275.91    107.01 o 
  12  17   7     1900.72     1878.78    124.19 o 
   1  18   7     3356.18     3359.66    105.96 o 
   3  18   7      631.63      521.73     46.25 o 
   5  18   7     4484.63     4518.46    113.14 o 
   7  18   7     1075.62     1059.44     77.73 o 
   9  18   7      824.36      724.77     94.84 o 
  11  18   7     3826.09     3686.11    185.68 o 
   2  19   7        2.01       -8.24     25.77 o 
   4  19   7        0.95      -10.33     27.11 o 
   6  19   7       28.16       42.55     27.81 o 
   8  19   7      452.92      399.77     50.43 o 
  10  19   7       83.74       61.73     40.03 o 
   1  20   7     4617.82     4572.63    110.66 o 
   3  20   7      178.77      197.38     39.61 o 
   5  20   7     3030.00     2965.07     98.03 o 
   7  20   7     1107.22     1004.81     65.90 o 
   2  21   7     4401.04     4454.74    118.20 o 
   4  21   7     2430.17     2220.02     95.28 o 
   0   0   8    20866.23    20507.54    493.46 o 
   1   1   8     4493.19     4575.55     97.46 o 
   0   2   8     1719.62     1773.00     65.04 o 
   2   2   8     2582.70     2470.30     72.14 o 
   1   3   8     3482.38     3496.77     59.66 o 
   3   3   8    13800.86    14505.79    245.91 o 
   0   4   8     5792.14     5891.69    111.73 o 
   2   4   8     1436.61     1369.21     43.40 o 
   4   4   8     1088.28      993.72     53.72 o 
   1   5   8      106.04       77.96     17.04 o 
   3   5   8      628.41      545.02     31.04 o 
   5   5   8      696.89      646.26     46.66 o 
   0   6   8    12167.77    12516.94    238.44 o 
   2   6   8     3386.76     3308.89     72.64 o 
   4   6   8     5848.73     5702.95    131.94 o 
   6   6   8     8450.64     8495.34    178.09 o 
   1   7   8     1366.77     1397.90     53.99 o 
   3   7   8     7344.75     7347.42    120.19 o 
   5   7   8      634.82      664.88     56.76 o 
   7   7   8     2582.92     2533.37    224.22 o 
   0   8   8      272.03      173.63     32.52 o 
   2   8   8      200.72      157.67     22.66 o 
   4   8   8        1.70       10.17     18.36 o 
   6   8   8       90.23       81.78     25.36 o 
   8   8   8       80.91       60.24     34.79 o 
   1   9   8     3343.98     3354.87     80.98 o 
   3   9   8     5787.05     5737.20    118.67 o 
   5   9   8      398.27      392.88     38.03 o 
   7   9   8     7374.56     7294.94    137.16 o 
   9   9   8    13218.68    13450.47    287.83 o 
   0  10   8     6298.44     6283.64    167.09 o 
   2  10   8     1036.94      992.42     46.88 o 
   4  10   8     3280.17     3411.88     92.24 o 
   6  10   8     6796.08     6923.04    133.35 o 
   8  10   8      158.56      129.27     27.02 o 
  10  10   8     4886.40     5088.85    149.01 o 
   1  11   8       14.09       20.17     19.73 o 
   3  11   8       30.45       36.09     19.71 o 
   5  11   8      260.42      163.23     33.25 o 
   7  11   8        0.06        7.17     23.12 o 
   9  11   8       36.47       53.21     25.30 o 
  11  11   8       61.88      117.25     82.54 o 
   0  12   8     6226.71     6345.88    172.07 o 
   2  12   8      755.05      751.89     42.40 o 
   4  12   8     1364.70     1453.97     58.04 o 
   6  12   8     4512.76     4454.68    104.84 o 
   8  12   8       12.65       50.83     25.82 o 
  10  12   8     2996.84     3061.16    103.26 o 
  12  12   8     2915.58     3083.69    169.69 o 
   1  13   8     3278.30     3323.16     80.37 o 
   3  13   8     6556.71     6682.84    136.36 o 
   5  13   8      231.05      199.88     29.76 o 
   7  13   8     5591.73     5615.10    121.85 o 
   9  13   8     4804.07     4887.88    139.53 o 
  11  13   8        0.76       -8.91     30.72 o 
  13  13   8     5244.17     5655.49    246.39 o 
   0  14   8      419.50      409.24     48.90 o 
   2  14   8       12.47        8.42     20.43 o 
   4  14   8       78.91       69.95     26.60 o 
   6  14   8      700.13      641.20     55.57 o 
   8  14   8        5.22       33.70     30.74 o 
  10  14   8      190.70      119.23     36.32 o 
  12  14   8      257.40      239.23     46.70 o 
  14  14   8      103.48      -20.67     56.69 o 
   1  15   8      381.90      371.75     41.42 o 
   3  15   8     4251.60     4265.23    109.00 o 
   5  15   8      263.82      229.94     37.61 o 
   7  15   8     2033.74     1938.42     91.20 o 
   9  15   8     1682.35     1790.68     89.75 o 
  11  15   8        7.31       50.05     36.19 o 
  13  15   8     2278.71     2336.90    125.77 o 
   0  16   8     6345.31     6148.69    186.77 o 
   2  16   8     1747.46     1734.97     74.15 o 
   4  16   8     3967.27     3927.26    108.80 o 
   6  16   8     7203.67     7368.44    195.32 o 
   8  16   8        4.45        8.38     30.24 o 
  10  16   8     3669.14     3612.23    139.72 o 
   1  17   8      492.99      403.11     44.55 o 
   3  17   8      748.85      699.76     53.08 o 
   5  17   8       15.93       20.92     30.41 o 
   7  17   8      376.13      244.14     46.78 o 
   9  17   8      259.34      159.11     43.64 o 
   0  18   8     2776.85     3050.61    167.02 o 
   2  18   8      686.71      646.48     52.36 o 
   4  18   8     1134.62     1006.70     62.07 o 
   6  18   8     1451.53     1444.46     79.39 o 
   8  18   8      101.92       80.26     38.59 o 
   1  19   8     1674.79     1580.01     80.49 o 
   3  19   8     5560.79     5626.87    143.93 o 
   5  19   8      123.41       76.43     42.48 o 
   1   2   9     4836.48     4783.78     86.45 o 
   2   3   9      159.63      127.64     25.95 o 
   1   4   9     2935.76     2892.93     69.99 o 
   3   4   9       44.73       25.93     22.30 o 
   2   5   9     9418.70     9789.19    150.26 o 
   4   5   9     4707.37     4592.11    115.21 o 
   1   6   9     1005.65     1059.35     54.66 o 
   3   6   9       50.59       45.84     20.38 o 
   5   6   9      485.32      491.03     50.01 o 
   2   7   9     3406.66     3526.92     92.25 o 
   4   7   9     1827.89     1809.95     69.08 o 
   6   7   9       19.34       22.81     27.22 o 
   1   8   9     4832.35     4839.33    102.73 o 
   3   8   9      648.93      653.83     46.42 o 
   5   8   9     7398.65     7530.61    134.29 o 
   7   8   9     3222.54     3118.06    111.34 o 
   2   9   9     1558.54     1602.96     61.31 o 
   4   9   9     1265.49     1221.45     74.00 o 
   6   9   9      189.44      177.06     30.72 o 
   8   9   9     2036.80     1998.97    127.92 o 
   1  10   9     2472.88     2371.04    100.67 o 
   3  10   9      558.61      516.74     43.22 o 
   5  10   9     1117.10     1119.91     68.80 o 
   7  10   9      397.04      440.97     46.95 o 
   9  10   9      115.72       84.92     36.56 o 
   2  11   9     7653.40     8129.10    158.46 o 
   4  11   9     3026.45     3063.20    103.04 o 
   6  11   9      268.11      297.97     42.13 o 
   8  11   9     4068.61     4115.66    139.65 o 
  10  11   9     2115.29     1873.98     96.49 o 
   1  12   9     1761.25     1756.23     74.59 o 
   3  12   9      104.88       64.76     27.94 o 
   5  12   9     2682.20     2788.36    129.61 o 
   7  12   9     1027.35     1072.26     70.34 o 
   9  12   9      231.84      169.20     41.47 o 
  11  12   9     2814.70     2806.42    120.64 o 
   2  13   9      352.06      348.40     41.06 o 
   4  13   9     1261.03     1369.72    121.19 o 
   6  13   9      307.91      257.85     61.34 o 
   8  13   9     1029.17      904.71    105.93 o 
  10  13   9        0.62       -0.91     35.33 o 
   1  14   9     4219.12     3974.03    111.73 o 
   3  14   9      137.95      121.85     36.09 o 
   5  14   9     7009.24     7426.29    187.48 o 
   7  14   9     1284.35     1252.03    141.88 o 
   9  14   9     1255.78     1126.20     77.25 o 
   2  15   9     1788.29     1762.82     84.22 o 
   4  15   9     2355.86     2347.68     96.76 o 
   6  15   9      258.13      151.76     43.25 o 
   8  15   9     1420.94     1338.87     82.34 o 
   1  16   9       47.48       35.10     29.83 o 
   3  16   9      327.63      230.64     43.73 o 
   5  16   9      134.33      143.27     41.31 o 
   7  16   9       60.07      -26.96     31.99 o 
   2  17   9     3917.17     3893.15    124.58 o 
   4  17   9     1457.32     1431.55     80.50 o 
   1   1  10     1461.78     1204.67    116.98 o 
   0   2  10      115.72      140.14     65.47 o 
   2   2  10      347.02      289.18     54.38 o 
   1   3  10     1106.64     1155.16     52.32 o 
   3   3  10     7183.48     7594.74    293.30 o 
   0   4  10     2980.52     2904.24    110.74 o 
   2   4  10      514.19      480.86     46.84 o 
   4   4  10     1212.35     1239.47     99.55 o 
   1   5  10       58.82       33.13     22.70 o 
   3   5  10     1145.44     1062.46     55.97 o 
   5   5  10      343.11      305.99     59.96 o 
   0   6  10     4261.61     4449.46    140.03 o 
   2   6  10      891.99      909.91     46.88 o 
   4   6  10     3712.41     3594.94    126.44 o 
   6   6  10     4631.87     4711.40    254.36 o 
   1   7  10     1031.95      993.39     70.96 o 
   3   7  10     4434.56     4482.83    106.08 o 
   5   7  10        4.46        2.53     29.75 o 
   7   7  10     1303.27     1568.42    148.52 o 
   0   8  10      161.60      136.33     45.40 o 
   2   8  10       43.24        1.91     26.82 o 
   4   8  10        2.80       13.67     27.41 o 
   6   8  10       91.43       86.33     37.13 o 
   8   8  10        4.52      -31.84     46.78 o 
   1   9  10     2478.29     2350.86     85.46 o 
   3   9  10     4327.96     4673.28    197.09 o 
   5   9  10      305.71      220.02     47.04 o 
   7   9  10     1020.75     1072.22     76.18 o 
   9   9  10     1499.97     1214.30    135.64 o 
   0  10  10     3986.25     3883.23    155.87 o 
   2  10  10      453.49      413.16     45.74 o 
   4  10  10     2186.66     1946.57     85.31 o 
   6  10  10     3848.40     4078.97    148.79 o 
   8  10  10      110.88       88.96     46.29 o 
  10  10  10     3160.59     3743.40    241.35 o 
   1  11  10        6.62       33.81     30.21 o 
   3  11  10       77.07       42.99     29.30 o 
   5  11  10       61.49       66.86     37.50 o 
   7  11  10        3.83       34.26     39.82 o 
   9  11  10      182.97      104.11     50.02 o 
   0  12  10     3693.70     3815.45    162.15 o 
   2  12  10      522.33      558.31     58.97 o 
   4  12  10     1246.78     1298.75    101.29 o 
   6  12  10     3608.30     3734.69    189.40 o 
   8  12  10        0.10       32.07     47.37 o 
   1  13  10     1498.33     1420.99     75.70 o 
   3  13  10     3963.35     3883.43    163.16 o 
   5  13  10      811.35      869.47     66.98 o 
   0  14  10      465.77      298.36     65.72 o 
   2  14  10        0.17       14.17     33.31 o 
   1   2  11     3115.73     3593.72    293.30 o 
   2   3  11      215.62       92.11     81.56 o 
   1   4  11     1847.60     1744.08    126.92 o 
   3   4  11      357.26      284.14     40.00 o 
   2   5  11     2859.17     3080.24    125.01 o 
   4   5  11     3205.23     3065.91    105.45 o 
   1   6  11      163.32       90.93     41.89 o 
   3   6  11        0.04        2.42     35.86 o 
   5   6  11      390.78      303.00     46.53 o 
   2   7  11     1336.40     1195.49     79.19 o 
   4   7  11     1020.50     1042.64    143.36 o 
   6   7  11      102.33      110.28     43.07 o 
   1   8  11     2029.73     1773.26     78.13 o 
   3   8  11       65.39       53.94     44.15 o 
   5   8  11     3274.93     3417.49    126.65 o 
   2   9  11      364.84      380.82     61.17 o 
   4   9  11      678.74      727.79     68.67 o 
   1  10  11      181.98      171.45     43.22 o 
                                                 
